# Supplementary material for: Peptaibol Production and Characterization from Trichoderma asperellum and Their Action as Biofungicide
Source: J Fungi (Basel). 2022 Sep 29;8(10):1037. doi: 10.3390/jof8101037 (PMC9605287; doi:10.3390/jof8101037)
Supplement: Supplementary file 1 [file jof-08-01037-s001.zip]

Archive with 1 entries (1 files):
- jof-1874794-supplementary.pdf
